# Supplementary material for: New-Onset Myasthenia Gravis Associated with SARS-CoV-2 Infection: A Systematic Review
Source: Life (Basel). 2026 Jun 30;16(7):1100. doi: 10.3390/life16071100 (PMC13412210; doi:10.3390/life16071100)
Supplement: Supplementary file 1 [file life-16-01100-s001.zip]

Archive with 2 entries (2 files):
- Table S1. Clinical characteristics of patients with new-onset myasthenia gravis following SARS-CoV-2 infection (n=48).pdf
- Table S2. PRISMA 2020 checklist.pdf
